# Supplementary material for: The Role of Sphingosine-1-Phosphate Receptor 2 in Mouse Retina Light Responses
Source: Biomolecules. 2023 Nov 23;13(12):1691. doi: 10.3390/biom13121691 (PMC10741782; doi:10.3390/biom13121691)
Supplement: Supplementary file 1 [file biomolecules-13-01691-s001.zip]

Archive with 1 entries (1 files):
- biomolecules-2665402-supplementary.pdf
